# Supplementary material for: Machine Learning Based Classification of Microsatellite Variation: An Effective Approach for Phylogeographic Characterization of Olive Populations
Source: PLoS One. 2015 Nov 24;10(11):e0143465. doi: 10.1371/journal.pone.0143465 (PMC4658005; doi:10.1371/journal.pone.0143465)
Supplement: S4 Table — (XLS) [file pone.0143465.s005.xls]

## Sheet: 4-t
Relief	Uncertainty	Gini Index	Chi Squared	Rule	Info Gain Ratio	Info Gain	Attribute
0.716147	1	0.921453	1	0.740741	1	0.914109	DCA14-149
0.185482	0.702263	0.810239	0.481284	0.888889	0.6346	0.657938	DCA16-154
0.788699	0.886289	1	0.562568	0.407407	0.481067	1	EMO90-200
0.328048	0.515567	0.559668	0.337819	0.740741	0.378256	0.513874	DCA16-150
0.403461	0.622738	0.774655	0.426281	1	0.462676	0.617903	DCA3-239
0.447257	0.523223	0.600572	0.332906	0.814815	0.406815	0.511754	EMO90-190
0.558281	0.448119	0.55529	0.328046	0.703704	0.406458	0.419546	DCA3-243
0.838042	0.603983	0.388783	0.421152	0	0.299587	0.716176	DCA14-191
1	0.617628	0.472839	0.496119	0	0.312856	0.723583	EMO90-188
0.0874966	0.503246	0.522177	0.27262	0	0.391388	0.492202	DCA16-178
0.206619	0.44743	0.54778	0.341229	0.740741	0.342934	0.439721	DCA16-174
0.307228	0.509796	0.316021	0.316985	0	0.374048	0.508121	DCA16-176
0.389769	0.469669	0.548421	0.345152	0.703704	0.399281	0.447448	DCA9-162
0.003224	0.0935708	0.0807733	0.0881134	0.0740741	0.527051	0.0698356	DCA9-220
0.0203533	0.295575	0.25757	0.279885	0.222222	0.666967	0.238642	DCA16-139
0.02737	0.195437	0.168499	0.18327	0.148148	0.606088	0.153161	DCA9-169
0.0283791	0.144782	0.12447	0.135512	0.111111	0.570169	0.111238	DCA14-151
0.0305052	0.144782	0.12447	0.135512	0.111111	0.570169	0.111238	UDO43-168
0.0316355	0.345252	0.302619	0.32875	0.259259	0.694217	0.282239	DCA3-257
0.0379821	0.144782	0.12447	0.135512	0.111111	0.570169	0.111238	DCA3-227
0.0440955	0.0935708	0.0807733	0.0881134	0.0740741	0.527051	0.0698356	EMO90-213
0.0562428	0.295575	0.25757	0.279885	0.222222	0.666967	0.238642	DCA3-263
0.0610961	0.245666	0.212865	0.231393	0.185185	0.637866	0.195622	DCA9-214
0.0634617	0.245666	0.212865	0.231393	0.185185	0.637866	0.195622	DCA16-137
0.0640178	0.194172	0.15274	0.151734	0.148148	0.508872	0.154135	DCA16-135
0.0731603	0.394776	0.348016	0.377992	0.296296	0.720137	0.326436	DCA16-148
0.07758	0.331256	0.291076	0.323804	0.259259	0.558847	0.276361	DCA16-142
0.0794069	0.0935708	0.0807733	0.0881134	0.0740741	0.527051	0.0698356	DCA9-218
0.0953912	0.284621	0.246865	0.275571	0.222222	0.52319	0.23479	DCA9-170
0.0966663	0.295575	0.25757	0.279885	0.222222	0.666967	0.238642	DCA16-144
0.102894	0.345252	0.302619	0.32875	0.259259	0.694217	0.282239	DCA3-241
0.110282	0.346111	0.390247	0.245261	0.518519	0.349569	0.315691	DCA14-179
0.129434	0.49364	0.43987	0.477627	0.37037	0.769294	0.416722	DCA14-147
0.251342	0.369824	0.423973	0.256168	0.518519	0.426905	0.327896	DCA9-184
0.525811	0.271997	0.220918	0.177493	0.259259	0.182618	0.280375	DCA14-181
0	0.021895	0.0254169	0.0129157	0.037037	0.291512	0.0138965	DCA16-210
0.00110959	0.007453	0.00893334	0.00206389	0	0.162367	0.00288553	DCA16-164
0.00134555	0.135423	0.118632	0.0868722	0.185185	0.125753	0.126231	UDO43-210
0.00191739	0.021895	0.0254169	0.0129157	0.037037	0.291512	0.0138965	UDO43-196
0.0020266	0.0416231	0.0374049	0.0410717	0.037037	0.467926	0.0289377	DCA14-143
0.00308049	0.007453	0.00893334	0.00206389	0	0.162367	0.00288553	DCA3-290
0.00308726	0.0561881	0.0427137	0.0322045	0.0740741	0.0654552	0.0495402	DCA9-182
0.00317154	0.00505787	0.00307783	0.00373224	0	0.0546169	0.00144348	DCA16-170
0.00405574	0.0437377	0.0384085	0.0176017	0	0.197337	0.0318378	DCA3-293
0.00432789	0.138063	0.140466	0.0723065	0	0.163692	0.121569	UDO43-218
0.00443306	0.021895	0.0254169	0.0129157	0.037037	0.291512	0.0138965	UDO43-200
0.00525902	0.0367406	0.0296296	0.0245151	0.037037	0.114508	0.0272962	UDO43-180
0.00528368	0.0437377	0.0384085	0.0176017	0	0.197337	0.0318378	DCA16-220
0.00545605	0.021895	0.0254169	0.0129157	0.037037	0.291512	0.0138965	UDO43-184
0.00579273	0.007453	0.00893334	0.00206389	0	0.162367	0.00288553	UDO43-222
0.00596351	0.020122	0.00431383	0.00517197	0	0.0728789	0.0139071	DCA9-166
0.00636902	0.021895	0.0254169	0.0129157	0.037037	0.291512	0.0138965	UDO43-170
0.00689727	0.007453	0.00893334	0.00206389	0	0.162367	0.00288553	UDO43-164
0.00705785	0.00342929	0	0	0	0.0691851	0	EMO90-184
0.00781705	0.007453	0.00893334	0.00206389	0	0.162367	0.00288553	DCA16-189
0.00885441	0.0257878	0.0236153	0.00980347	0	0.182753	0.0173218	DCA16-162
0.00886126	0.007453	0.00893334	0.00206389	0	0.162367	0.00288553	DCA16-216
0.00934012	0.0416231	0.0374049	0.0410717	0.037037	0.467926	0.0289377	DCA16-200
0.0101436	0.007453	0.00893334	0.00206389	0	0.162367	0.00288553	DCA3-297
0.0102171	0.007453	0.00893334	0.00206389	0	0.162367	0.00288553	DCA16-222
0.0103099	0.021895	0.0254169	0.0129157	0.037037	0.291512	0.0138965	DCA14-197
0.010671	0.367378	0.326296	0.245331	0.444444	0.257002	0.372583	DCA9-194
0.0113652	0.0607768	0.0420321	0.0495959	0.037037	0.260208	0.045227	DCA3-277
0.0115687	0.00342929	0	0	0	0.0691851	0	DCA16-166
0.0124815	0.0647515	0.0166738	0.0296423	0	0.0745152	0.0572729	DCA14-183
0.0138697	0.0543578	0.0567068	0.0315889	0.0740741	0.327872	0.039456	UDO43-198
0.0140092	0.182445	0.094514	0.18389	0.037037	0.374543	0.148155	DCA16-122
0.0143872	0.007453	0.00893334	0.00206389	0	0.162367	0.00288553	DCA16-218
0.0155968	0.007453	0.00893334	0.00206389	0	0.162367	0.00288553	DCA16-206
0.0169416	0.194575	0.176768	0.0905379	0	0.274332	0.166224	DCA14-159
0.017592	0.0540668	0.0454115	0.0243351	0	0.122472	0.0424268	DCA9-210
0.0177359	0.0697001	0.058049	0.0636777	0.0740741	0.197072	0.0538509	DCA9-180
0.0178584	0.0416231	0.0374049	0.0410717	0.037037	0.467926	0.0289377	DCA3-266
0.018183	0.0339933	0.0264123	0.0292413	0.037037	0.128259	0.0246456	UDO43-204
0.0188939	0.00342929	0	0	0	0.0691851	0	DCA14-185
0.0189316	0.007453	0.00893334	0.00206389	0	0.162367	0.00288553	DCA16-226
0.0195776	0.0147249	0.0142875	0.00788344	0.037037	0.0712293	0.00930718	UDO43-186
0.0200134	0.0257878	0.0236153	0.00980347	0	0.182753	0.0173218	DCA3-274
0.0232673	0.0449367	0.0321965	0.0339431	0	0.0350395	0.0446721	EMO90-198
0.0237347	0.092664	0.0477183	0.0440541	0	0.179989	0.0750881	DCA9-196
0.0242267	0.133766	0.0848253	0.144862	0.0740741	0.357556	0.105467	DCA16-172
0.0257902	0.0416231	0.0374049	0.0410717	0.037037	0.467926	0.0289377	DCA3-229
0.026148	0.00505787	0.00307783	0.00373224	0	0.0546169	0.00144348	UDO43-202
0.0269969	0.238335	0.203319	0.22799	0.185185	0.484284	0.194185	DCA16-130
0.0273117	0.299692	0.248417	0.281962	0.222222	0.471537	0.252277	DCA14-145
0.027952	0.0370565	0.028579	0.0195775	0.037037	0.239992	0.0260521	DCA9-216
0.0295474	0.329383	0.341647	0.17512	0	0.293143	0.31002	DCA3-283
0.0295879	0.112702	0.0987191	0.0493944	0	0.237602	0.0907169	UDO43-220
0.0302009	0.0821184	0.0514589	0.0433246	0	0.109313	0.0705138	UDO43-206
0.0319379	0.105973	0.075351	0.0776781	0	0.0860462	0.102823	UDO43-172
0.0320375	0.0716082	0.0454256	0.0544343	0.037037	0.415494	0.0528204	EMO90-182
0.03576	0.0416231	0.0374049	0.0410717	0.037037	0.467926	0.0289377	DCA16-133
0.0358338	0.163733	0.124033	0.0950567	0.185185	0.173427	0.14773	UDO43-212
0.0367349	0.0115542	0.0104071	0.00695724	0	0.031778	0.00779278	DCA9-202
0.0369221	0	0.00522557	0.00395089	0	0	0.00150751	UDO43-174
0.0385789	0.00389649	0.000723374	0.000753076	0	0.0322341	0.000834586	DCA16-156
0.0388863	0.212597	0.249027	0.137912	0.37037	0.270279	0.184929	UDO43-208
0.0418094	0.180543	0.104551	0.117522	0	0.255231	0.154117	EMO90-192
0.042295	0.0958161	0.0834681	0.0413549	0	0.228995	0.0758729	DCA3-288
0.04269	0.109505	0.080984	0.0836309	0	0.105064	0.10125	DCA9-198
0.0442501	0.0416231	0.0374049	0.0410717	0.037037	0.467926	0.0289377	DCA3-259
0.0449265	0.0452641	0.0426292	0.0271055	0.0740741	0.161617	0.0336176	DCA14-189
0.0451488	0.117179	0.0416465	0.0879921	0	0.129983	0.104615	DCA14-175
0.0453629	0.0308526	0.03157	0.0182996	0.0740741	0.0768913	0.0233082	UDO43-188
0.0468152	0.022844	0.0120333	0.0141311	0	0.1678	0.0150412	UDO43-190
0.0470213	0.212471	0.149561	0.093861	0	0.210492	0.194707	DCA9-178
0.048968	0.289041	0.274564	0.142091	0	0.311811	0.259805	DCA3-281
0.0492379	0.152033	0.107052	0.0656341	0	0.216421	0.129519	DCA16-160
0.0506629	0.0257878	0.0236153	0.00980347	0	0.182753	0.0173218	DCA16-184
0.0509923	0.0154835	0.00246585	0.0100934	0	0.0734745	0.00991106	DCA14-187
0.054468	0.078713	0.0683336	0.0333767	0	0.219649	0.0611124	DCA3-272
0.0545722	0.205373	0.129839	0.14588	0	0.203626	0.188169	DCA16-128
0.0560066	0.194575	0.176768	0.0905379	0	0.274332	0.166224	DCA3-251
0.0561585	0.0472214	0.0176853	0.020109	0	0.0697373	0.039506	DCA9-208
0.0607937	0.0416231	0.0374049	0.0410717	0.037037	0.467926	0.0289377	UDO43-194
0.0633864	0.0676521	0.0591069	0.0315837	0	0.13527	0.0542789	EMO90-202
0.0719924	0.134548	0.113399	0.112997	0.111111	0.173994	0.116489	UDO43-178
0.0725746	0.0613649	0.0533141	0.0254592	0	0.209271	0.0464343	DCA3-295
0.0727321	0.129393	0.114088	0.057496	0	0.245656	0.105645	DCA9-164
0.0780814	0.164177	0.13936	0.158157	0.148148	0.283396	0.136005	DCA9-192
0.08147	0.0175899	0.00572438	0.00570316	0	0.0797089	0.0115878	DCA3-237
0.083157	0.022844	0.0120333	0.0141311	0	0.1678	0.0150412	DCA3-270
0.0840903	0.129393	0.114088	0.057496	0	0.245656	0.105645	DCA3-286
0.0858791	0.00796024	0.001266	0.00083621	0	0.065326	0.00372414	DCA16-182
0.0928926	0.150005	0.0820716	0.0881925	0	0.226521	0.126584	DCA3-279
0.095258	0.199118	0.283129	0.155543	0.481481	0.171326	0.189342	DCA9-172
0.0996744	0.20857	0.223861	0.152235	0.37037	0.163826	0.203797	DCA3-249
0.100933	0.256791	0.249658	0.171008	0.37037	0.24662	0.237075	UDO43-216
0.101167	0.135964	0.0582438	0.0616417	0	0.0920586	0.140275	DCA3-245
0.104982	0.239431	0.2091	0.110739	0	0.251003	0.216551	DCA3-247
0.112697	0.020122	0.00431383	0.00517197	0	0.0728789	0.0139071	DCA16-152
0.115466	0.0958161	0.0834681	0.0413549	0	0.228995	0.0758729	DCA16-180
0.134636	0.075389	0.0681592	0.0368754	0	0.101012	0.0646129	DCA16-158
0.142199	0.17177	0.128456	0.167511	0	0.102402	0.18649	EMO90-186
0.147159	0.143962	0.0544949	0.100664	0	0.133418	0.13424	DCA14-173
0.153692	0.0887859	0.0846244	0.0557392	0	0.0620252	0.0909036	DCA9-186
0.162219	0.291815	0.170549	0.190347	0	0.266145	0.27293	DCA9-174
0.173975	0.243343	0.126213	0.146915	0	0.28326	0.215295	DCA9-190
0.178783	0.333275	0.205084	0.406151	0.148148	0.43959	0.288354	DCA9-188
0.184407	0.297668	0.266266	0.268835	0.222222	0.232631	0.290999	DCA3-255
0.190569	0.383902	0.208837	0.249744	0	0.341008	0.361455	DCA3-235
0.195898	0.178589	0.0886263	0.113802	0	0.0978459	0.20175	DCA3-253
0.197198	0.174878	0.0842368	0.088278	0	0.109665	0.185715	DCA9-206
0.20582	0.127926	0.139913	0.0737418	0	0.125212	0.117639	DCA9-176
0.211152	0.395638	0.264385	0.217221	0	0.318666	0.382969	DCA14-177
0.215882	0.0146398	0.0090576	0.0164977	0	0.0173269	0.0129336	DCA9-204
0.223554	0.274479	0.124094	0.173551	0	0.159307	0.300803	DCA16-126
0.225373	0.299692	0.248417	0.281962	0.222222	0.471537	0.252277	DCA3-261
0.244129	0.437225	0.318054	0.343673	0.111111	0.34595	0.425448	EMO90-196
0.244426	0.255994	0.313406	0.185214	0.444444	0.286674	0.228281	DCA16-146
0.309819	0.416497	0.453089	0.239685	0	0.324397	0.407299	DCA14-193
0.310275	0.164039	0.157529	0.113978	0.259259	0.121898	0.163413	EMO90-194
0.319773	0.261642	0.212884	0.163093	0	0.148627	0.289714	UDO43-214
0.378572	0.238578	0.119053	0.19405	0	0.118284	0.283855	UDO43-176
0.422	0.278988	0.244439	0.227201	0.259259	0.158452	0.308848	DCA3-232
0.426949	0.406117	0.392303	0.218004	0	0.2642	0.423202	DCA9-200
0.443877	0.319239	0.206733	0.182703	0	0.176999	0.357342	DCA16-124

## Sheet: 16-t
Relief	Uncertainty	Gini Index	Chi Squared	Rule	Info Gain Ratio	Info Gain	Attribute
0.5	0.7	1	0.8	0.9	0.8	0.7	DCA14-149
0.5	0.8	1	0.7	0.7	0.6	0.8	DCA16-178
1	1	0.7	0.8	1	0.6	1	EMO90-188
0.5	0.7	0.8	0.6	0.7	0.4	0.7	DCA9-200
0.3	0.7	0.6	0.5	0.8	0.3	0.7	EMO90-200
0.5	0.8	0.4	0.6	0.3	0.6	0.7	DCA14-193
0.7	0.7	0.5	0.6	0.7	0.4	0.7	DCA3-253
0.3	0.7	0.3	0.6	0.4	0.5	0.6	EMO90-196
0.4	0.6	0.5	0.5	0.7	0.3	0.6	UDO43-176
0.4	0.6	0.6	0.5	0.6	0.3	0.6	UDO43-214
0.2	0.5	0.2	0.8	0.1	0.8	0.4	DCA16-158
0.3	0.6	0.5	0.5	0.6	0.4	0.6	DCA9-186
0.3	0.5	0.4	0.6	0.4	0.7	0.5	DCA14-173
0.5	0.7	0.4	0.6	0.4	0.4	0.7	DCA16-124
0.6	0.7	0.4	0.5	0.4	0.3	0.7	DCA14-191
0	0.2	0	0.5	0	0.7	0.1	DCA14-179
0	0.4	0.2	0.5	0.2	0.6	0.3	DCA14-145
0	0.4	0.6	0.4	0.6	0.5	0.4	DCA16-150
0	0.1	0.1	0.6	0.1	0.9	0.1	DCA3-274
0.1	0.1	0.1	0.6	0.1	0.9	0.1	DCA14-187
0.1	0.4	0.2	0.5	0.2	0.5	0.3	EMO90-192
0.1	0.3	0.2	1	0.1	1	0.2	DCA9-188
0.1	0.4	0.4	0.7	0.3	0.8	0.3	DCA3-239
0.1	0.4	0.3	0.6	0.3	0.7	0.3	DCA16-148
0.1	0.4	0.1	0.8	0.1	0.9	0.3	UDO43-220
0.2	0.4	0.2	0.7	0.2	0.8	0.3	DCA14-175
0.2	0.4	0.2	0.9	0.1	1	0.4	EMO90-202
0	0	0	0.1	0	0.5	0	EMO90-184
0	0.2	0.1	0.4	0	0.5	0.2	DCA9-210
0	0.3	0.4	0.3	0.4	0.5	0.3	EMO90-190
0	0	0	0.1	0	0.5	0	DCA3-290
0	0.2	0.1	0.4	0.1	0.5	0.1	DCA9-169
0	0.3	0.1	0.4	0.2	0.5	0.2	DCA9-172
0	0.1	0	0.4	0	0.8	0	DCA14-143
0	0.2	0.2	0.4	0.2	0.5	0.2	DCA16-144
0	0.1	0.2	0.3	0.1	0.6	0.1	DCA16-220
0	0.1	0	0.4	0	0.8	0.1	DCA16-172
0.1	0.3	0.3	0.4	0.2	0.5	0.3	DCA14-147
0.1	0.3	0.3	0.5	0.2	0.6	0.3	DCA9-164
0.1	0.5	0.2	0.5	0.2	0.5	0.4	DCA3-247
0.2	0.4	0.4	0.4	0.5	0.3	0.4	DCA9-178
0.3	0.5	0.4	0.5	0.5	0.5	0.4	DCA9-174
0.3	0.5	0.2	0.5	0.2	0.4	0.5	DCA16-126
0	0	0	0.1	0	0.4	0	DCA16-216
0	0	0	0	0	0.2	0	DCA3-237
0	0	0	0	0	0.3	0	DCA14-189
0	0	0	0	0	0.3	0	DCA16-189
0	0.1	0	0.1	0	0.3	0.1	DCA16-156
0	0	0	0.1	0	0.5	0	DCA16-200
0	0	0	0.1	0	0.4	0	UDO43-222
0	0.1	0.1	0.1	0.1	0.3	0.1	DCA16-135
0	0	0	0.1	0	0.4	0	DCA16-218
0	0	0	0	0	0.3	0	DCA9-220
0	0.3	0.1	0.4	0	0.4	0.2	DCA3-279
0	0.2	0.1	0.2	0.1	0.3	0.1	DCA16-174
0	0.1	0.1	0.2	0	0.4	0.1	DCA16-122
0	0	0	0.1	0	0.4	0	DCA16-226
0	0	0	0.1	0	0.4	0	DCA14-185
0	0	0	0.1	0	0.4	0	DCA16-206
0	0.1	0.1	0.1	0.1	0.4	0.1	DCA3-227
0	0	0	0	0	0.2	0	UDO43-186
0	0	0	0	0	0.2	0	DCA3-229
0	0	0	0	0	0.2	0	EMO90-182
0	0	0	0	0	0.2	0	DCA9-216
0	0.1	0	0.1	0	0.3	0	DCA16-170
0	0.1	0.1	0.1	0.1	0.3	0.1	UDO43-208
0	0.1	0	0.2	0	0.5	0.1	DCA3-243
0	0.1	0.1	0.1	0.1	0.4	0.1	DCA9-166
0	0	0	0.1	0	0.4	0	DCA16-222
0	0.1	0.1	0.2	0.1	0.4	0.1	DCA3-293
0	0	0	0.1	0	0.4	0	DCA16-164
0	0	0	0	0	0.2	0	UDO43-194
0	0.1	0.1	0.1	0.1	0.3	0.1	UDO43-188
0	0.2	0.1	0.2	0.2	0.3	0.2	DCA9-182
0	0	0	0.1	0	0.4	0	UDO43-164
0	0.1	0.1	0.1	0.1	0.4	0.1	DCA3-277
0	0	0	0	0	0.2	0	DCA3-297
0	0.1	0	0.2	0	0.3	0.1	UDO43-168
0	0.3	0.3	0.3	0.3	0.4	0.3	DCA9-194
0	0.1	0	0.2	0	0.5	0.1	DCA16-162
0	0	0	0	0	0.2	0	DCA16-133
0	0.2	0.1	0.3	0.1	0.3	0.2	UDO43-178
0	0	0	0	0	0.2	0	DCA9-184
0	0.2	0.2	0.2	0.2	0.4	0.2	DCA3-241
0	0	0	0	0	0.2	0	DCA16-166
0	0.1	0.1	0.2	0.1	0.4	0.1	DCA9-162
0	0.1	0.1	0.1	0.1	0.4	0.1	DCA14-151
0	0.5	0.3	0.3	0.4	0.4	0.4	DCA3-255
0	0.1	0	0.1	0	0.3	0.1	UDO43-180
0	0.3	0.1	0.4	0	0.4	0.2	DCA9-208
0	0.2	0.1	0.2	0.1	0.3	0.1	UDO43-216
0	0.3	0.2	0.2	0.2	0.4	0.2	DCA16-160
0	0.3	0.3	0.3	0.4	0.4	0.2	DCA3-261
0	0	0	0.1	0	0.3	0	UDO43-202
0	0.3	0.2	0.2	0.2	0.4	0.2	DCA14-183
0.1	0	0	0	0	0.2	0	UDO43-190
0.1	0.5	0.2	0.4	0.1	0.3	0.4	DCA9-206
0.1	0	0	0	0	0.2	0	DCA3-266
0.1	0.1	0.1	0.1	0.1	0.3	0.1	DCA9-180
0.1	0.1	0.1	0.2	0	0.3	0.1	DCA3-272
0.1	0.4	0.5	0.4	0.2	0.4	0.4	DCA3-281
0.1	0.2	0.3	0.2	0.2	0.4	0.1	DCA16-137
0.1	0.1	0.1	0.1	0	0.2	0.1	UDO43-212
0.1	0.4	0.1	0.5	0.2	0.4	0.4	DCA3-235
0.1	0.2	0.1	0.2	0.2	0.3	0.1	DCA3-263
0.1	0.2	0.3	0.2	0.3	0.4	0.2	DCA9-170
0.1	0.1	0.1	0.1	0	0.1	0.1	DCA3-288
0.1	0.4	0.3	0.3	0.3	0.3	0.3	DCA14-177
0.1	0.1	0	0	0	0.1	0.1	DCA9-202
0.1	0	0	0	0	0.1	0	DCA16-182
0.1	0	0.1	0.1	0.1	0.3	0	EMO90-213
0.1	0	0	0	0	0.2	0	DCA3-259
0.1	0.1	0	0.1	0	0.1	0.1	DCA9-196
0.1	0	0	0	0	0.1	0	DCA16-152
0.1	0.3	0.1	0.2	0.2	0.2	0.3	DCA9-198
0.1	0	0.1	0	0	0.2	0	DCA16-184
0.1	0.3	0.2	0.2	0	0.2	0.2	UDO43-218
0.1	0.2	0.4	0.2	0	0.4	0.2	DCA3-286
0.1	0	0	0	0.1	0.2	0	UDO43-204
0.1	0.1	0.2	0.1	0	0.3	0.1	DCA3-295
0.1	0	0	0	0	0.1	0	DCA3-270
0.1	0.3	0.1	0.2	0.2	0.2	0.3	DCA16-128
0.1	0.3	0.2	0.3	0.3	0.3	0.3	DCA3-249
0.1	0.4	0.3	0.4	0.3	0.5	0.3	DCA14-159
0.1	0.2	0.1	0.2	0.2	0.2	0.2	UDO43-206
0.1	0.2	0.3	0.2	0.2	0.4	0.1	DCA9-214
0.1	0.2	0.3	0.2	0.3	0.4	0.2	DCA3-257
0.1	0.3	0.1	0.3	0.1	0.1	0.3	DCA3-245
0.1	0	0	0	0	0.1	0	DCA16-146
0.1	0.2	0.1	0.2	0	0.1	0.2	DCA16-176
0.1	0.2	0.1	0.2	0.2	0.3	0.1	DCA16-139
0.1	0.2	0.2	0.2	0.2	0.3	0.1	DCA16-180
0.1	0.4	0.2	0.4	0.3	0.5	0.3	DCA9-190
0.1	0	0.1	0.1	0.1	0.3	0	DCA9-218
0.1	0.2	0.1	0.1	0.2	0.3	0.1	DCA9-192
0.1	0.2	0.3	0.2	0.3	0.4	0.2	DCA16-130
0.1	0.5	0.2	0.5	0.3	0.5	0.4	DCA14-181
0.1	0.4	0.5	0.3	0.3	0.3	0.4	DCA3-283
0.1	0.4	0.4	0.4	0.4	0.5	0.3	DCA3-251
0.1	0.2	0.2	0.1	0	0.1	0.2	DCA9-204
0.1	0.2	0.3	0.2	0.3	0.3	0.2	DCA16-142
0.2	0.3	0.1	0.3	0	0.2	0.3	DCA9-176
0.2	0.3	0.1	0.2	0.2	0.1	0.3	UDO43-174
0.2	0.2	0.2	0.2	0.2	0.2	0.2	UDO43-210
0.2	0.2	0.1	0.2	0.2	0.1	0.2	EMO90-198
0.2	0.4	0.2	0.3	0.3	0.2	0.4	EMO90-186
0.2	0.1	0	0.1	0	0	0.1	EMO90-194
0.2	0.5	0.2	0.4	0.2	0.4	0.4	UDO43-172
0.3	0.4	0.2	0.4	0.3	0.3	0.4	DCA3-232
