# Supplementary material for: Machine Learning Based Classification of Microsatellite Variation: An Effective Approach for Phylogeographic Characterization of Olive Populations
Source: PLoS One. 2015 Nov 24;10(11):e0143465. doi: 10.1371/journal.pone.0143465 (PMC4658005; doi:10.1371/journal.pone.0143465)
Supplement: S5 Table — (XLS) [file pone.0143465.s006.xls]

## Sheet: 4-t
Accuracy	Gain Ratio	Gini Index	Info Gain	Parallel Accuracy	Parallel Gain Ratio	Parallel Gini Index	Parallel Info Gain	Stump Accuracy	Stump Gain Ratio	Stump Gini Index	Stump Info Gain	Random Forest Accuracy	Random Forest Gain Ratio	Random Forest Gini Index	Random Forest Info Gain	Database
0.610826	0.610826	0.60698	0.60698	0.610826	0.610826	0.60698	0.60698	0.569373	0.569373	0.532336	0.532336	0.599288	0.614672	0.60698	0.60698	Chi Squared
0.782764	0.760541	0.771368	0.722792	0.782764	0.760541	0.771368	0.722792	0.584473	0.569373	0.532336	0.532336	0.655983	0.670228	0.707835	0.640456	Info Gain
0.798006	0.756838	0.790313	0.700285	0.798006	0.756838	0.790313	0.703989	0.584473	0.569373	0.532336	0.532336	0.659829	0.565954	0.686182	0.566097	Gini Index
0.678063	0.68547	0.678063	0.68547	0.678063	0.68547	0.678063	0.68547	0.584473	0.569373	0.569373	0.569373	0.531766	0.494587	0.524644	0.502279	Info Gain Ratio
0.70812	0.663105	0.696581	0.651282	0.70812	0.663105	0.696581	0.651282	0.569373	0.569373	0.532336	0.532336	0.628917	0.583903	0.644017	0.577066	Relief
0.771795	0.734473	0.760541	0.734473	0.775641	0.734473	0.768234	0.734473	0.584473	0.569373	0.569373	0.569373	0.686182	0.539601	0.685328	0.536182	Rule
0.782764	0.760541	0.771368	0.722792	0.782764	0.760541	0.771368	0.722792	0.584473	0.569373	0.532336	0.532336	0.678063	0.595584	0.655698	0.632479	Uncertainty
0.655413	0.813105	0.595584	0.84302	0.655413	0.813105	0.595584	0.84302	0.494587	0.569373	0.494587	0.532336	0.494587	0.494587	0.494587	0.494587	FCdb

## Sheet: 16-t
DT Accuracy	DT Gain Ratio	DT Gini Index	DT Info Gain	DT Parallel Accuracy	DT Parallel Gain Ratio	DT Parallel Gini Index	DT Parallel Info Gain	DT Stump Accuracy	DT Stump Gain Ratio	DT Stump Gini Index	DT Stump Info Gain	DT Random Forest Accuracy	DT Random Forest Gain Ratio	DT Random Forest Gini Index	DT Random Forest Info Gain	Database
0.5926	0.6107	0.5577	0.5452	0.5985	0.6107	0.5577	0.5511	0.2305	0.2188	0.296	0.3375	0.4151	0.3199	0.4026	0.3673	Chi Squared
0.5456	0.5338	0.504	0.4864	0.5397	0.5221	0.5099	0.4864	0.3195	0.3195	0.296	0.3375	0.4268	0.4327	0.4618	0.4438	Info Gain
0.5217	0.5103	0.5279	0.4504	0.5217	0.5103	0.5279	0.4504	0.3077	0.3195	0.296	0.3375	0.4151	0.4202	0.4202	0.4445	Gini Index
0.3371	0.5629	0.4857	0.5151	0.3371	0.5629	0.4857	0.5151	0.2129	0.2188	0.2842	0.3375	0.2482	0.2246	0.2717	0.2482	Info Gain Ratio
0.5625	0.5331	0.5625	0.4919	0.5625	0.5213	0.5625	0.4919	0.3195	0.3195	0.296	0.3375	0.4386	0.45	0.4504	0.4327	Relief
0.5279	0.4985	0.546	0.4511	0.5162	0.4985	0.546	0.457	0.3077	0.3195	0.296	0.3375	0.4559	0.4147	0.4382	0.4088	Rule
0.5037	0.5456	0.5335	0.4985	0.5217	0.5393	0.5335	0.4985	0.3195	0.2548	0.296	0.3375	0.4805	0.4559	0.4559	0.4147	Uncertainty
0.2665	0.5206	0.3967	0.5096	0.2665	0.5206	0.3967	0.5096	0.2191	0.2305	0.2316	0.2956	0.2246	0.2129	0.254	0.2188	FCdb
